# Supplementary material for: Generalizability assessment of AI models across hospitals in a low-middle and high income country
Source: Nat Commun. 2024 Sep 27;15:8270. doi: 10.1038/s41467-024-52618-6 (PMC11436917; doi:10.1038/s41467-024-52618-6)
Supplement: Supplementary file 4 — Source Data [file 41467_2024_52618_MOESM4_ESM.zip]

Archive with 21 entries (20 files):
- Source Data/
- Source Data/SourceData_Figure5.csv
- __MACOSX/Source Data/._SourceData_Figure5.csv
- Source Data/SourceData_Figure4.csv
- __MACOSX/Source Data/._SourceData_Figure4.csv
- Source Data/.DS_Store
- __MACOSX/Source Data/._.DS_Store
- Source Data/SourceData_Figure3.csv
- __MACOSX/Source Data/._SourceData_Figure3.csv
- Source Data/SourceData_SuppTable7.csv
- __MACOSX/Source Data/._SourceData_SuppTable7.csv
- Source Data/SourceData_SuppTable6.csv
- __MACOSX/Source Data/._SourceData_SuppTable6.csv
- Source Data/SourceData_SuppTable4.csv
- __MACOSX/Source Data/._SourceData_SuppTable4.csv
- Source Data/SourceData_SuppTable5.csv
- __MACOSX/Source Data/._SourceData_SuppTable5.csv
- Source Data/SourceData_SuppTable2.csv
- __MACOSX/Source Data/._SourceData_SuppTable2.csv
- Source Data/SourceData_SuppTable3.csv
- __MACOSX/Source Data/._SourceData_SuppTable3.csv
