# Supplementary material for: Generalizability assessment of AI models across hospitals in a low-middle and high income country
Source: Nat Commun. 2024 Sep 27;15:8270. doi: 10.1038/s41467-024-52618-6 (PMC11436917; doi:10.1038/s41467-024-52618-6)
Supplement: Supplementary file 4 — Source Data [file 41467_2024_52618_MOESM4_ESM.zip › Source Data/SourceData_Figure5.csv]

Method	Test Site	AUPRC	CI_L	CI_U
Applying UK model (Reduced Feature Set)	HTD	0.763	0.741	0.786
Applying UK model (Reduced Feature Set)	NHTD	0.671	0.647	0.7
Applying UK model (Filled Missing Data)	HTD	0.784	0.762	0.808
Applying UK model (Filled Missing Data)	NHTD	0.68	0.655	0.707
Transfer Learning on HTD (Filled Missing Data)	HTD	0.792	0.745	0.845
Transfer Learning on HTD (Filled Missing Data)	NHTD	0.758	0.732	0.785
Transfer Learning on HTD (Reduced Feature Set)	HTD	0.769	0.715	0.828
Transfer Learning on HTD (Reduced Feature Set)	NHTD	0.748	0.723	0.776
Transfer Learning on NHTD (Filled Missing Data)	HTD	0.836	0.794	0.877
Transfer Learning on NHTD (Filled Missing Data)	NHTD	0.845	0.826	0.868
Transfer Learning on NHTD (Reduced Feature Set)	HTD	0.818	0.77	0.869
Transfer Learning on NHTD (Reduced Feature Set)	NHTD	0.815	0.795	0.84
