# Supplementary material for: Generalizability assessment of AI models across hospitals in a low-middle and high income country
Source: Nat Commun. 2024 Sep 27;15:8270. doi: 10.1038/s41467-024-52618-6 (PMC11436917; doi:10.1038/s41467-024-52618-6)
Supplement: Supplementary file 4 — Source Data [file 41467_2024_52618_MOESM4_ESM.zip › Source Data/SourceData_Figure4.csv]

Method	Test Site	AUROC	CI_L	CI_U
Applying UK model (Reduced Feature Set)	HTD	0.577	0.551	0.604
Applying UK model (Reduced Feature Set)	NHTD	0.515	0.491	0.541
Applying UK model (Filled Missing Data)	HTD	0.59	0.563	0.617
Applying UK model (Filled Missing Data)	NHTD	0.522	0.497	0.544
Transfer Learning on HTD (Filled Missing Data)	HTD	0.727	0.676	0.774
Transfer Learning on HTD (Filled Missing Data)	NHTD	0.663	0.639	0.686
Transfer Learning on HTD (Reduced Feature Set)	HTD	0.707	0.654	0.756
Transfer Learning on HTD (Reduced Feature Set)	NHTD	0.653	0.627	0.677
Transfer Learning on NHTD (Filled Missing Data)	HTD	0.668	0.61	0.722
Transfer Learning on NHTD (Filled Missing Data)	NHTD	0.69	0.666	0.713
Transfer Learning on NHTD (Reduced Feature Set)	HTD	0.656	0.599	0.712
Transfer Learning on NHTD (Reduced Feature Set)	NHTD	0.65	0.623	0.675
