# Supplementary material for: Generalizability assessment of AI models across hospitals in a low-middle and high income country
Source: Nat Commun. 2024 Sep 27;15:8270. doi: 10.1038/s41467-024-52618-6 (PMC11436917; doi:10.1038/s41467-024-52618-6)
Supplement: Supplementary file 4 — Source Data [file 41467_2024_52618_MOESM4_ESM.zip › Source Data/SourceData_Figure3.csv]

Test Set	Version	Model	AUROC	CI_L	CI_U
OUH	Reduced	Logistic Regression	0.795	0.785	0.805
OUH	Reduced	XGBoost	0.784	0.774	0.793
OUH	Reduced	Neural Network	0.803	0.793	0.812
PUH	Reduced	Logistic Regression	0.812	0.803	0.821
PUH	Reduced	XGBoost	0.817	0.808	0.825
PUH	Reduced	Neural Network	0.816	0.808	0.825
UHB	Reduced	Logistic Regression	0.757	0.735	0.782
UHB	Reduced	XGBoost	0.76	0.74	0.78
UHB	Reduced	Neural Network	0.776	0.755	0.797
BH	Reduced	Logistic Regression	0.801	0.768	0.833
BH	Reduced	XGBoost	0.773	0.735	0.807
BH	Reduced	Neural Network	0.804	0.772	0.838
HTD	Reduced	Logistic Regression	0.488	0.465	0.515
HTD	Reduced	XGBoost	0.533	0.508	0.559
HTD	Reduced	Neural Network	0.577	0.551	0.604
NHTD	Reduced	Logistic Regression	0.471	0.446	0.497
NHTD	Reduced	XGBoost	0.478	0.453	0.504
NHTD	Reduced	Neural Network	0.515	0.491	0.541
OUH	Filled (GATS)	Logistic Regression	0.854	0.845	0.862
OUH	Filled (GATS)	XGBoost	0.877	0.869	0.885
OUH	Filled (GATS)	Neural Network	0.865	0.856	0.872
PUH	Filled (GATS)	Logistic Regression	0.832	0.823	0.84
PUH	Filled (GATS)	XGBoost	0.877	0.869	0.884
PUH	Filled (GATS)	Neural Network	0.853	0.844	0.861
UHB	Filled (GATS)	Logistic Regression	0.846	0.828	0.864
UHB	Filled (GATS)	XGBoost	0.86	0.845	0.876
UHB	Filled (GATS)	Neural Network	0.859	0.841	0.876
BH	Filled (GATS)	Logistic Regression	0.883	0.856	0.908
BH	Filled (GATS)	XGBoost	0.905	0.881	0.926
BH	Filled (GATS)	Neural Network	0.875	0.846	0.902
HTD	Filled (GATS)	Logistic Regression	0.492	0.466	0.519
HTD	Filled (GATS)	XGBoost	0.539	0.514	0.566
HTD	Filled (GATS)	Neural Network	0.59	0.563	0.617
NHTD	Filled (GATS)	Logistic Regression	0.475	0.449	0.498
NHTD	Filled (GATS)	XGBoost	0.484	0.458	0.508
NHTD	Filled (GATS)	Neural Network	0.522	0.497	0.544
