# Supplementary material for: Generalizability assessment of AI models across hospitals in a low-middle and high income country
Source: Nat Commun. 2024 Sep 27;15:8270. doi: 10.1038/s41467-024-52618-6 (PMC11436917; doi:10.1038/s41467-024-52618-6)
Supplement: Supplementary file 4 — Source Data [file 41467_2024_52618_MOESM4_ESM.zip › Source Data/SourceData_SuppTable7.csv]

Feature Set	Training Set	Test Set	AUROC	AUPRC	Sensitivity	Specificity	PPV	NPV
Reduced	HTD	HTD (prospective)	0.664(0.613-0.716)	0.75(0.699-0.806)	0.868(0.833-0.904)	0.369(0.296-0.436)	0.732(0.709-0.755)	0.584(0.506-0.664)
		NHTD (full)	0.639(0.615-0.663)	0.739(0.714-0.768)	0.849(0.831-0.868)	0.305(0.271-0.338)	0.697(0.687-0.709)	0.517(0.476-0.559)
	NHTD	HTD (full)	0.608(0.585-0.634)	0.808(0.788-0.832)	0.76(0.741-0.78)	0.378(0.342-0.415)	0.783(0.773-0.794)	0.348(0.322-0.377)
		NHTD (prospective)	0.662(0.604-0.717)	0.829(0.784-0.873)	0.786(0.742-0.83)	0.455(0.366-0.542)	0.793(0.766-0.822)	0.444(0.374-0.515)
