# Supplementary material for: Generalizability assessment of AI models across hospitals in a low-middle and high income country
Source: Nat Commun. 2024 Sep 27;15:8270. doi: 10.1038/s41467-024-52618-6 (PMC11436917; doi:10.1038/s41467-024-52618-6)
Supplement: Supplementary file 4 — Source Data [file 41467_2024_52618_MOESM4_ESM.zip › Source Data/SourceData_SuppTable6.csv]

Feature Set	Training Set	Test Set	AUROC	AUPRC	Sensitivity	Specificity	PPV	NPV
Reduced	HTD	HTD (prospective)	0.707(0.654-0.756)	0.769(0.715-0.828)	0.876(0.841-0.911)	0.418(0.342-0.491)	0.749(0.725-0.775)	0.63(0.557-0.706)
		NHTD (full)	0.653(0.627-0.677)	0.748(0.723-0.776)	0.855(0.837-0.874)	0.328(0.294-0.361)	0.706(0.695-0.718)	0.545(0.505-0.586)
	NHTD	HTD (full)	0.656(0.599-0.712)	0.818(0.77-0.869)	0.816(0.773-0.855)	0.386(0.3-0.471)	0.78(0.755-0.804)	0.442(0.365-0.52)
		NHTD (prospective)	0.65(0.623-0.675)	0.815(0.795-0.84)	0.801(0.785-0.819)	0.422(0.385-0.46)	0.804(0.793-0.815)	0.418(0.388-0.448)
Full	HTD	HTD (prospective)	0.727(0.676-0.774)	0.792(0.745-0.845)	0.897(0.863-0.926)	0.467(0.391-0.541)	0.77(0.744-0.795)	0.695(0.621-0.77)
		NHTD (full)	0.663(0.639-0.686)	0.758(0.732-0.785)	0.877(0.861-0.895)	0.269(0.236-0.299)	0.694(0.684-0.703)	0.538(0.497-0.583)
	NHTD	HTD (full)	0.668(0.61-0.722)	0.836(0.794-0.877)	0.769(0.721-0.813)	0.489(0.402-0.575)	0.8(0.772-0.829)	0.443(0.378-0.513)
		NHTD (prospective)	0.69(0.666-0.713)	0.845(0.826-0.868)	0.747(0.728-0.766)	0.524(0.486-0.56)	0.823(0.811-0.835)	0.412(0.387-0.438)
