# Supplementary material for: Generalizability assessment of AI models across hospitals in a low-middle and high income country
Source: Nat Commun. 2024 Sep 27;15:8270. doi: 10.1038/s41467-024-52618-6 (PMC11436917; doi:10.1038/s41467-024-52618-6)
Supplement: Supplementary file 4 — Source Data [file 41467_2024_52618_MOESM4_ESM.zip › Source Data/SourceData_SuppTable4.csv]

Test Set	Model	AUROC	AUPRC	Sensitivity	Specificity	PPV	NPV
OUH	Logistic Regression	0.795(0.785-0.805)	0.35(0.334-0.37)	0.692(0.676-0.709)	0.79(0.785-0.794)	0.241(0.235-0.247)	0.964(0.962-0.966)
	XGBoost	0.784(0.774-0.793)	0.408(0.388-0.426)	0.711(0.693-0.727)	0.716(0.711-0.721)	0.195(0.19-0.199)	0.962(0.96-0.964)
	Neural Network	0.803(0.793-0.812)	0.428(0.408-0.448)	0.718(0.701-0.733)	0.725(0.72-0.73)	0.201(0.197-0.206)	0.964(0.962-0.966)
PUH	Logistic Regression	0.812(0.803-0.821)	0.222(0.209-0.235)	0.781(0.765-0.796)	0.696(0.692-0.7)	0.126(0.123-0.128)	0.983(0.981-0.984)
	XGBoost	0.817(0.808-0.825)	0.346(0.326-0.365)	0.766(0.75-0.781)	0.709(0.704-0.712)	0.128(0.125-0.131)	0.982(0.981-0.983)
	Neural Network	0.816(0.808-0.825)	0.307(0.29-0.326)	0.835(0.822-0.849)	0.592(0.587-0.596)	0.103(0.101-0.104)	0.985(0.983-0.986)
UHB	Logistic Regression	0.757(0.735-0.782)	0.196(0.169-0.228)	0.599(0.562-0.64)	0.821(0.815-0.827)	0.129(0.122-0.138)	0.979(0.977-0.981)
	XGBoost	0.76(0.74-0.78)	0.191(0.163-0.225)	0.617(0.58-0.656)	0.754(0.747-0.762)	0.101(0.095-0.107)	0.978(0.976-0.98)
	Neural Network	0.776(0.755-0.797)	0.242(0.21-0.279)	0.69(0.654-0.726)	0.743(0.736-0.75)	0.107(0.102-0.113)	0.982(0.98-0.984)
BH	Logistic Regression	0.801(0.768-0.833)	0.363(0.308-0.433)	0.549(0.48-0.616)	0.861(0.842-0.878)	0.354(0.314-0.395)	0.932(0.922-0.941)
	XGBoost	0.773(0.735-0.807)	0.409(0.344-0.481)	0.576(0.508-0.646)	0.811(0.791-0.831)	0.299(0.265-0.332)	0.932(0.922-0.943)
	Neural Network	0.804(0.772-0.838)	0.442(0.377-0.519)	0.688(0.619-0.754)	0.74(0.717-0.763)	0.269(0.244-0.296)	0.944(0.933-0.956)
HTD	Logistic Regression	0.488(0.465-0.515)	0.717(0.694-0.74)	0.896(0.883-0.91)	0.1(0.077-0.124)	0.746(0.741-0.752)	0.246(0.196-0.295)
	XGBoost	0.533(0.508-0.559)	0.755(0.732-0.779)	0.803(0.786-0.82)	0.202(0.172-0.236)	0.748(0.741-0.757)	0.258(0.227-0.293)
	Neural Network	0.577(0.551-0.604)	0.763(0.741-0.786)	0.908(0.895-0.921)	0.139(0.114-0.167)	0.757(0.751-0.764)	0.339(0.287-0.395)
NHTD	Logistic Regression	0.471(0.446-0.497)	0.631(0.606-0.66)	0.824(0.805-0.843)	0.161(0.136-0.187)	0.65(0.641-0.659)	0.327(0.284-0.372)
	XGBoost	0.478(0.453-0.504)	0.633(0.608-0.663)	0.727(0.703-0.75)	0.272(0.242-0.304)	0.654(0.641-0.666)	0.346(0.313-0.379)
	Neural Network	0.515(0.491-0.541)	0.671(0.647-0.7)	0.831(0.812-0.85)	0.159(0.134-0.185)	0.651(0.642-0.66)	0.333(0.288-0.377)
