# Supplementary material for: Generalizability assessment of AI models across hospitals in a low-middle and high income country
Source: Nat Commun. 2024 Sep 27;15:8270. doi: 10.1038/s41467-024-52618-6 (PMC11436917; doi:10.1038/s41467-024-52618-6)
Supplement: Supplementary file 4 — Source Data [file 41467_2024_52618_MOESM4_ESM.zip › Source Data/SourceData_SuppTable5.csv]

Test Set	Model	AUROC	AUPRC	Sensitivity	Specificity	PPV	NPV
OUH	Logistic Regression	0.854(0.845-0.862)	0.472(0.452-0.493)	0.738(0.721-0.754)	0.85(0.846-0.854)	0.322(0.314-0.329)	0.971(0.969-0.973)
	XGBoost	0.877(0.869-0.885)	0.636(0.618-0.654)	0.815(0.799-0.829)	0.774(0.769-0.778)	0.258(0.252-0.263)	0.977(0.976-0.979)
	Neural Network	0.865(0.856-0.872)	0.587(0.568-0.606)	0.77(0.753-0.785)	0.8(0.795-0.804)	0.271(0.265-0.277)	0.973(0.971-0.975)
PUH	Logistic Regression	0.832(0.823-0.84)	0.308(0.292-0.325)	0.759(0.744-0.774)	0.753(0.75-0.757)	0.147(0.144-0.15)	0.982(0.981-0.984)
	XGBoost	0.877(0.869-0.884)	0.506(0.486-0.525)	0.825(0.81-0.839)	0.748(0.744-0.751)	0.154(0.151-0.158)	0.987(0.986-0.988)
	Neural Network	0.853(0.844-0.861)	0.433(0.414-0.454)	0.786(0.771-0.801)	0.753(0.75-0.757)	0.151(0.148-0.154)	0.984(0.983-0.985)
UHB	Logistic Regression	0.846(0.828-0.864)	0.297(0.264-0.34)	0.747(0.712-0.782)	0.832(0.826-0.839)	0.166(0.158-0.174)	0.987(0.985-0.988)
	XGBoost	0.86(0.845-0.876)	0.38(0.342-0.422)	0.779(0.745-0.812)	0.787(0.781-0.794)	0.14(0.134-0.147)	0.988(0.986-0.989)
	Neural Network	0.859(0.841-0.876)	0.386(0.347-0.431)	0.772(0.737-0.803)	0.795(0.788-0.802)	0.144(0.137-0.151)	0.987(0.985-0.989)
BH	Logistic Regression	0.883(0.856-0.908)	0.519(0.454-0.597)	0.66(0.594-0.721)	0.918(0.904-0.932)	0.528(0.482-0.58)	0.951(0.942-0.959)
	XGBoost	0.905(0.881-0.926)	0.669(0.607-0.729)	0.792(0.732-0.848)	0.849(0.83-0.867)	0.422(0.39-0.46)	0.967(0.958-0.976)
	Neural Network	0.875(0.846-0.902)	0.579(0.51-0.654)	0.688(0.623-0.747)	0.873(0.856-0.891)	0.43(0.391-0.472)	0.952(0.943-0.961)
HTD	Logistic Regression	0.492(0.466-0.519)	0.728(0.706-0.752)	0.571(0.549-0.593)	0.435(0.396-0.474)	0.749(0.735-0.764)	0.255(0.236-0.276)
	XGBoost	0.539(0.514-0.566)	0.774(0.752-0.798)	0.646(0.625-0.668)	0.404(0.367-0.44)	0.762(0.749-0.774)	0.278(0.256-0.299)
	Neural Network	0.59(0.563-0.617)	0.784(0.762-0.808)	0.661(0.64-0.682)	0.465(0.426-0.505)	0.785(0.772-0.799)	0.317(0.295-0.34)
NHTD	Logistic Regression	0.475(0.449-0.498)	0.641(0.616-0.671)	0.54(0.516-0.564)	0.432(0.397-0.465)	0.642(0.624-0.658)	0.332(0.311-0.352)
	XGBoost	0.484(0.458-0.508)	0.642(0.617-0.671)	0.61(0.585-0.633)	0.369(0.335-0.404)	0.646(0.632-0.662)	0.334(0.31-0.359)
	Neural Network	0.522(0.497-0.544)	0.68(0.655-0.707)	0.66(0.635-0.682)	0.353(0.319-0.385)	0.658(0.644-0.672)	0.355(0.328-0.382)
