# Supplementary material for: Generalizability assessment of AI models across hospitals in a low-middle and high income country
Source: Nat Commun. 2024 Sep 27;15:8270. doi: 10.1038/s41467-024-52618-6 (PMC11436917; doi:10.1038/s41467-024-52618-6)
Supplement: Supplementary file 4 — Source Data [file 41467_2024_52618_MOESM4_ESM.zip › Source Data/SourceData_SuppTable2.csv]

	Oxford University Hospitals (pre-pandemic & wave 1 cases, to 30 June 2020)		Oxford University Hospitals	Portsmouth Hospitals University NHS Trust	University Hospitals Birmingham NHS Foundation Trust	Bedfordshire Hospitals NHS Foundation Trust	Hospital for Tropical Diseases	National Hospital for Tropical Diseases	Kruskal-Wallis,
									p-value
	Prepandemic cohort	COVID-19-cases cohort	October 1, 2020 – March 6, 2021	March 1, 2020 - February 28, 2021	December 01, 2019 - October 29, 2020	January 1, 2021 - March 31, 2021	January 1, 2021-December 31,2022	January 1, 2021-December 31,2022
Respiratory Rate (breath/min)	18.0 (16.0-19.0)	20.0 (18.0-24.0)	18.0 (16.6-19.0)	17.0 (16.0-19.0)	18.0 (17.0-20.0)	18.0 (16.0-20.0)	24.0(20.0-26.5)	25.0(22.0-30.0)	<0.0001
Heart Rate (beats/min)	82.0 (71.0-96.0)	88.0 (75.0-101.0)	84.0 (72.0-97.0)	82.0 (71.0-95.0)	86.0 (73.0-101.0)	84.0 (73.0-97.0)	94.0(84.0-108.0)	99.0(86.0-114.0)	<0.0001
Systolic Blood Pressure (mmHg)	132.0 (118.0-150.0)	131.0 (115.0-146.0)	134.0 (119.0-152.0)	128.0 (114.0-146.0)	136.0 (119.0-155.0)	131.0 (116.0-149.0)	130.0(111.5-140.0)	120.0(110.0-136.0)	<0.0001
Diastolic Blood Pressure (mmHg)	74.0 (65.0-84.0)	74.0 (64.0-84.0)	75.0 (65.0-85.0)	76.0 (67.0-84.0)	77.0 (68.0-87.0)	78.0 (68.0-88.0)	80.0(70.0-80.0)	70.0(60.0-80.0)	<0.0001
Tympanic Temperature (C)	36.5 (36.1-36.9)	36.9 (36.3-37.6)	36.3 (36.0-36.7)	36.3 (36.0-36.8)	36.7 (36.4-37.2)	36.5 (36.4-36.9)	37.0(37.0-37.3)	37.0(36.8-37.5)	<0.0001
